# Supplementary material for: The safety and efficacy of miltefosine in the long-term treatment of post-kala-azar dermal leishmaniasis in South Asia – A review and meta-analysis
Source: PLoS Negl Trop Dis. 2019 Feb 11;13(2):e0007173. doi: 10.1371/journal.pntd.0007173 (PMC6386412; doi:10.1371/journal.pntd.0007173)
Supplement: S1 File — (XLSX) [file pntd.0007173.s001.xlsx]

## Sheet: Miltefosine meta-analysis datab
ID	N	TreatmentTime	Initial_Cure	Definite_Cure	weight	Treatment_Weeks	Recent_Publication
8.00	30	6	100	93	9.2	0	1
7.00	6	8	100	100	1.7	1	1
6.00	26	8	96	100	8	1	1
5.1	18	12	100	93	5.6	2	0
5.00	18	8	76.5	81	5.6	1	0
4.1	7	12	9999	57	2.2	2	0
4.00	20	16	9999	100	6.2	3	0
3.00	33	12	9999	96.6	10.2	2	0
2.1	26	12	94	68.8	8	2	0
2.00	56	8	100	89.5	17.3	1	0
1.00	84	12	9999	100	26	2	0
